# Supplementary material for: Enhanced Peelability and Quality of Whiteleg Shrimp (Litopenaeus vannamei) Using Pulsed Electric Field (PEF) Treatment
Source: Foods. 2025 Jan 7;14(2):148. doi: 10.3390/foods14020148 (PMC11765176; doi:10.3390/foods14020148)
Supplement: Supplementary file 1 [file foods-14-00148-s001.zip]

Archive with 1 entries (1 files):
- foods-3362596-supplementary.mp4
